# Supplementary material for: Identification of Constrained Cancer Driver Genes Based on Mutation Timing
Source: PLoS Comput Biol. 2015 Jan 8;11(1):e1004027. doi: 10.1371/journal.pcbi.1004027 (PMC4287396; doi:10.1371/journal.pcbi.1004027)
Supplement: S1 Table — Top CNAs in ovarian cancer. Top 100 ovarian cancer copy number altered genes according to mutation timing ranking. (CSV) [file pcbi.1004027.s008.csv]

Rank	Gene names
1	TRMU
2	GRAMD4
3	GTSE1 TTC38
4	TBC1D22A
5	UQCRFS1
6	CDPF1 PKDREJ
7	CERK
8	C19ORF12
9	PLEKHF1
10	ZNF426
11	CCNE1
12	PPARA
13	ZNF812
14	ZNF846
15	VSTM2B
16	CELSR1
17	ZNF121 ZNF561
18	ZNF266
19	POP4
20	PIN1 UBL5
21	OLFM2
22	ZNF562
23	BLVRB SERTAD3 SPTBN4
24	ZNF560
25	URI1
26	CNTD2 MAP3K10 TTC9B
27	PRX SERTAD1
28	DNMT1
29	AKT2
30	PLD3
31	ZNF780B
32	ICAM4 ICAM5
33	MED29 PLEKHG2 RPS16 SUPT5H TIMM50 ZFP36
34	ZNF780A
35	HIPK4
36	C19ORF33 CATSPERG KCNK6 PSMD8 SPINT2 YIF1B
37	FCGBP
38	PSMC4 ZNF546
39	COL5A3 RDH8
40	LTBP4 SHKBP1
41	MYOG
42	C19ORF54 SNRPA
43	EIF3G
44	LGALS13
45	LGALS16
46	TYK2
47	FBXL12
48	PPP1R14A
49	DYRK1B FBL
50	ADIPOR1 KLHL12
51	ELL
52	ICAM1 MRPL4 S1PR2
53	GMFG IFNL1 IFNL2 LRFN1 PAF1 SAMD4B
54	ISYNA1 SSBP4
55	ZNF383
56	LSM4 PGPEP1
57	C19ORF47
58	EID2
59	ZNF461
60	ITPKC
61	GGN SPRED3
62	FDX1L
63	GDF15 LRRC25
64	CLC LEUTX LGALS14
65	CDC37
66	ZFP30 ZNF607 ZNF781
67	ZNF699
68	WNT7B
69	ZNF844
70	C22ORF26
71	DLL3 EID2B
72	ZNF69 ZNF439 ZNF440 ZNF700 ZNF763
73	KIAA1683
74	C19ORF43
75	ICAM3 RAVER1
76	ADAMTS10
77	IFNL3 NCCRP1 SYCN
78	ZNF823
79	JUND
80	ZGLP1
81	FAM98C RASGRP4
82	SIPA1L3
83	ZNF529
84	ZNF536
85	ZNF790
86	ZNF559
87	ZNF585B
88	ZNF570
89	PPP1R15B
90	ZNF878
91	PDE4C
92	ZNF345 ZNF829
93	WDR87
94	ASNA1 BEST2
95	ZNF382
96	CYB5R1
97	ZNF433
98	JUNB
99	ZNF573
100	ATXN10
