# Supplementary material for: Identification of Constrained Cancer Driver Genes Based on Mutation Timing
Source: PLoS Comput Biol. 2015 Jan 8;11(1):e1004027. doi: 10.1371/journal.pcbi.1004027 (PMC4287396; doi:10.1371/journal.pcbi.1004027)
Supplement: S2 Table — Top CNAs in breast cancer. Top 100 breast cancer copy number altered genes according to mutation timing ranking. (CSV) [file pcbi.1004027.s009.csv]

Rank	Gene names
1	GAL
2	MTL5
3	CPT1A
4	SLC29A2
5	C11ORF24
6	MRPL21
7	SUV420H1
8	POLD4
9	KDM2A
10	UNC93B1
11	LRP5
12	CHKA
13	ANKRD13D
14	CLCF1
15	IGHMBP2
16	NPAS4
17	SSH3
18	TBC1D10C
19	PELI3
20	CABP4 GPR152
21	NDUFS8 TCIRG1
22	ADRBK1
23	TMEM134
24	MRPL11
25	PPP1CA RAD9A
26	ALDH3B1
27	CARNS1
28	PPP6R3
29	BBS1 DPP3
30	ACY3 ALDH3B2 GSTP1 NDUFV1 NUDT8 TBX10
31	CORO1B PTPRCAP RPS6KB2
32	CABP2 CDK2AP2 PITPNM1
33	AIP
34	MRGPRD
35	MRGPRF
36	RHOD
37	C11ORF86
38	TPCN2
39	SYT12
40	MYEOV
41	CTSF
42	PC
43	LRFN4
44	RBM14
45	RBM4 RBM4B
46	CTTN
47	ZDHHC24
48	ACTN3
49	FGF3
50	TSKU
51	FGF19
52	ACER3
53	GDPD4
54	CCDC87 CCS
55	RCE1
56	ORAOV1
57	ANO1
58	B3GNT6
59	FGF4
60	MYO7A
61	C11ORF80
62	LRRC32
63	CCND1
64	CAPN5 OMP
65	PPFIA1
66	C11ORF30
67	PAK1
68	GOT1L1
69	ADRB3
70	CEBPD KIAA0146
71	SNTG1
72	FCHSD2
73	FADD
74	ERLIN2
75	ITGAM PYCARD PYDC1 TRIM72
76	BLZF1 CCDC181 F5 NME7 SELP SLC19A2
77	SHANK2
78	PROSC
79	RABGAP1L
80	DPT
81	GPR124
82	STX4
83	ATP1B1
84	SELE SELL
85	C1ORF112 METTL18
86	AQP11
87	ANKRD45 KLHL20
88	MRPS14
89	PLEKHB1
90	GPR52
91	PRDX6
92	SCYL3
93	COA4
94	XCL1
95	EIF4EBP1
96	TNFSF4
97	RAB6A
98	RC3H1 SERPINC1
99	MYOC PRRC2C VAMP4
100	SPTBN2
