# Supplementary material for: Identification of Constrained Cancer Driver Genes Based on Mutation Timing
Source: PLoS Comput Biol. 2015 Jan 8;11(1):e1004027. doi: 10.1371/journal.pcbi.1004027 (PMC4287396; doi:10.1371/journal.pcbi.1004027)
Supplement: S3 Table — Top SNVs in breast cancer. Breast SNV-affected genes ranked according to mutation timing and their p-values and q-values. (CSV) [file pcbi.1004027.s010.csv]

Rank	Gene name	Significance score	q-value
1	AKT1	0.004	0.098
2	ANK1	0.041	0.259225806451613
3	AOAH	0.007	0.124727272727273
4	BRCA2	0.026	0.230086956521739
5	CBFB	0.012	0.149882352941176
6	CDH1	0	0
7	CTCF	0.013	0.149882352941176
8	DNAH8	0.041	0.259225806451613
9	DNAH14	0.048	0.261333333333333
10	DSPP	0.027	0.230086956521739
11	GATA3	0	0
12	GPR98	0.008	0.130666666666667
13	HRNR	0.007	0.124727272727273
14	MED12	0.013	0.149882352941176
15	MED23	0.027	0.230086956521739
16	MUC20	0.062	0.289333333333333
17	MXRA5	0.012	0.149882352941176
18	MYB	0.036	0.259225806451613
19	PRKDC	0.062	0.289333333333333
20	RPGR	0.03	0.233692307692308
21	RUNX1	0.003	0.084
22	SACS	0.052	0.268210526315789
23	SCN2A	0.022	0.226947368421053
24	SHROOM4	0.046	0.261333333333333
25	SPEN	0.01	0.149882352941176
26	MAP2K4	0	0
27	PIK3R1	0.006	0.124727272727273
28	NRXN2	0.059	0.2891
29	MAP3K1	0	0
30	PIK3CA	0	0
31	LAMA2	0.071	0.316272727272727
32	LCT	0.047	0.261333333333333
33	MEF2A	0.031	0.233692307692308
34	SF3B1	0.03	0.233692307692308
35	FOXA1	0.024	0.230086956521739
36	PLXNA4	0.05	0.264864864864865
37	HCFC1	0.07	0.316272727272727
38	ATN1	0.047	0.261333333333333
39	ARID1A	0.044	0.261333333333333
40	ITPR1	0.118	0.453490196078431
41	MUC2	0.038	0.259225806451613
42	DMD	0.014	0.152444444444444
43	MLL3	0.001	0.0326666666666667
44	PTPRD	0.081	0.3528
45	RBMX	0.09	0.37531914893617
46	AKAP9	0.132	0.497538461538462
47	MADD	0.161	0.544068965517241
48	CIT	0.143	0.5096
49	FLNB	0.135	0.499245283018868
50	RYR1	0.094	0.383833333333333
51	RB1	0.113	0.44296
52	NCOR2	0.041	0.259225806451613
53	FAT1	0.18	0.594533333333333
54	MTOR	0.182	0.594533333333333
55	NEB	0.059	0.2891
56	MYH7B	0.236	0.717661538461538
57	PREX2	0.154	0.529543859649123
58	SDK1	0.213	0.684393442622951
59	MYT1L	0.231	0.717661538461538
60	MUC5B	0.086	0.366434782608696
61	MAP3K4	0.109	0.436
62	PTPRB	0.267	0.7756
63	LRBA	0.223	0.704967741935484
64	PLCE1	0.245	0.727575757575758
65	COL6A6	0.294	0.800333333333333
66	COL6A3	0.32	0.819636363636364
67	KIAA1210	0.3	0.805479452054795
68	ASH1L	0.305	0.80752
69	NCOA3	0.153	0.529543859649123
70	MYH8	0.273	0.7756
71	ATP10B	0.292	0.800333333333333
72	SCN1A	0.351	0.820045977011494
73	CFH	0.309	0.80752
74	LPA	0.361	0.820045977011494
75	MLL2	0.332	0.820045977011494
76	RELN	0.238	0.717661538461538
77	FLG	0.141	0.5096
78	MYH14	0.375	0.835227272727273
79	NR1H2	0.276	0.7756
80	FAT4	0.333	0.820045977011494
81	RP1	0.417	0.88592
82	KIAA2022	0.356	0.820045977011494
83	DNAH3	0.353	0.820045977011494
84	CACNA1C	0.435	0.88592
85	NAV3	0.355	0.820045977011494
86	CHD6	0.409	0.88592
87	MAP1A	0.322	0.819636363636364
88	EYS	0.364	0.820045977011494
89	RYR3	0.277	0.7756
90	HECW2	0.432	0.88592
91	CUL7	0.457	0.886851485148515
92	FCGBP	0.358	0.820045977011494
93	CENPE	0.449	0.88592
94	FMN2	0.452	0.88592
95	CUBN	0.422	0.88592
96	DCC	0.495	0.898333333333333
97	SCN7A	0.445	0.88592
98	AHNAK	0.477	0.898333333333333
99	ABCA13	0.413	0.88592
100	MGA	0.492	0.898333333333333
101	MDN1	0.419	0.88592
102	KIAA1109	0.43	0.88592
103	DNAH9	0.439	0.88592
104	DYNC2H1	0.479	0.898333333333333
105	HECW1	0.506	0.909871559633028
106	HERC2	0.479	0.898333333333333
107	MUC16	0.362	0.820045977011494
108	DNAH10	0.494	0.898333333333333
109	DSP	0.536	0.929699115044248
110	QSER1	0.552	0.932689655172414
111	HYDIN	0.486	0.898333333333333
112	BIRC6	0.541	0.930140350877193
113	F5	0.548	0.932689655172414
114	ERBB2	0.568	0.938424242424242
115	ANKRD12	0.586	0.938424242424242
116	LRP2	0.515	0.917636363636364
117	COL12A1	0.606	0.938424242424242
118	GRIN2A	0.589	0.938424242424242
119	ANK3	0.579	0.938424242424242
120	ASPM	0.588	0.938424242424242
121	NCOR1	0.527	0.92225
122	PTEN	0.527	0.92225
123	PCLO	0.584	0.938424242424242
124	DOCK11	0.613	0.938424242424242
125	CACNA1A	0.612	0.938424242424242
126	CDC42BPA	0.611	0.938424242424242
127	CSMD2	0.574	0.938424242424242
128	SLC12A5	0.639	0.941684210526316
129	FAM186A	0.625	0.938424242424242
130	MYCBP2	0.622	0.938424242424242
131	SCN10A	0.629	0.938424242424242
132	MYH6	0.656	0.958372413793103
133	CACNA1F	0.664	0.958372413793103
134	DNAH11	0.599	0.938424242424242
135	DYNC1H1	0.632	0.938424242424242
136	ERBB3	0.679	0.958372413793103
137	NLRP2	0.699	0.958372413793103
138	BCORL1	0.684	0.958372413793103
139	PKD1L1	0.687	0.958372413793103
140	AFF2	0.67	0.958372413793103
141	AHNAK2	0.693	0.958372413793103
142	FAT3	0.7	0.958372413793103
143	MYH7	0.709	0.958372413793103
144	SCN11A	0.708	0.958372413793103
145	DNAH7	0.727	0.967105263157895
146	CMYA5	0.732	0.967105263157895
147	PREX1	0.736	0.967105263157895
148	OBSCN	0.709	0.958372413793103
149	BRWD1	0.743	0.967105263157895
150	PKHD1L1	0.747	0.967105263157895
151	LRP1	0.738	0.967105263157895
152	MYO7A	0.75	0.967105263157895
153	DNAH12	0.76	0.967317647058823
154	DCHS2	0.773	0.967317647058823
155	RYR2	0.792	0.967317647058823
156	FLNC	0.783	0.967317647058823
157	CSMD3	0.807	0.967317647058823
158	CBLB	0.773	0.967317647058823
159	ATM	0.783	0.967317647058823
160	PEG3	0.79	0.967317647058823
161	GOLGB1	0.811	0.967317647058823
162	HERC1	0.789	0.967317647058823
163	CCDC168	0.833	0.967317647058823
164	NF1	0.821	0.967317647058823
165	BRCA1	0.801	0.967317647058823
166	KCNT2	0.812	0.967317647058823
167	MACF1	0.839	0.967317647058823
168	CHD4	0.826	0.967317647058823
169	ASXL3	0.835	0.967317647058823
170	DST	0.838	0.967317647058823
171	FBN1	0.851	0.970883720930233
172	SPHKAP	0.858	0.97206936416185
173	PCNT	0.884	0.973711229946524
174	APOB	0.863	0.972114942528736
175	CEP350	0.852	0.970883720930233
176	FAM47C	0.873	0.973711229946524
177	ABCA8	0.876	0.973711229946524
178	HMCN1	0.92	0.973711229946524
179	FLG2	0.898	0.973711229946524
180	PCNXL2	0.9	0.973711229946524
181	CSMD1	0.92	0.973711229946524
182	HUWE1	0.916	0.973711229946524
183	DNAH6	0.9	0.973711229946524
184	MUC17	0.938	0.975851851851852
185	SCN3A	0.908	0.973711229946524
186	FAM135B	0.919	0.973711229946524
187	SETD2	0.926	0.973711229946524
188	PCDH19	0.941	0.975851851851852
189	MLLT4	0.929	0.973711229946524
190	DNAH5	0.952	0.975916666666667
191	CACNA1E	0.956	0.975916666666667
192	ATP1A4	0.948	0.975916666666667
193	SETX	0.969	0.984062176165803
194	DNAH2	0.977	0.987072164948454
195	CNTLN	0.984	0.989046153846154
196	MAP2	0.995	0.995
