# Supplementary material for: Identification of Constrained Cancer Driver Genes Based on Mutation Timing
Source: PLoS Comput Biol. 2015 Jan 8;11(1):e1004027. doi: 10.1371/journal.pcbi.1004027 (PMC4287396; doi:10.1371/journal.pcbi.1004027)
Supplement: S4 Table — Top SNVs in colorectal cancer. Colorectal SNV-affected genes ranked according to mutation timing and their p-values and q-values. (CSV) [file pcbi.1004027.s011.csv]

Rank	Gene.name	Significance.score	q value
1	AMER1	0.055	0.299793103448276
2	APC	0.004	0.115
3	APOB	0.09	0.299793103448276
4	HMCN1	0.057	0.299793103448276
5	KRAS	0.005	0.115
6	LRRK2	0.104	0.299793103448276
7	SDK1	0.07	0.299793103448276
8	TCF7L2	0.091	0.299793103448276
9	TECTA	0.077	0.299793103448276
10	TENM1	0.051	0.299793103448276
11	TP53	0.005	0.115
12	FREM2	0.08	0.299793103448276
13	WBSCR17	0.117	0.299793103448276
14	SMAD4	0.049	0.299793103448276
15	AHNAK2	0.079	0.299793103448276
16	NRAS	0.067	0.299793103448276
17	RYR2	0.075	0.299793103448276
18	PIK3CA	0.045	0.299793103448276
19	RYR3	0.103	0.299793103448276
20	ZFHX4	0.09	0.299793103448276
21	USH2A	0.091	0.299793103448276
22	NRXN1	0.117	0.299793103448276
23	ABCA12	0.096	0.299793103448276
24	GRIK3	0.126	0.299793103448276
25	LIFR	0.144	0.317818181818182
26	SACS	0.113	0.299793103448276
27	PCDH15	0.152	0.317818181818182
28	FN1	0.161	0.326735294117647
29	CSMD1	0.109	0.299793103448276
30	PCDH9	0.12	0.299793103448276
31	CUBN	0.132	0.3036
32	TTN	0.016	0.276
33	HRNR	0.181	0.35075
34	AFF2	0.189	0.352459459459459
35	ATP10A	0.221	0.398076923076923
36	COL12A1	0.225	0.398076923076923
37	ANK2	0.126	0.299793103448276
38	EVC2	0.246	0.42435
39	ARID1A	0.273	0.4485
40	FAT4	0.152	0.317818181818182
41	MUC16	0.183	0.35075
42	FLG	0.267	0.4485
43	PTPRM	0.377	0.563744680851064
44	PCDH10	0.382	0.563744680851064
45	MDN1	0.36	0.563744680851064
46	CSMD3	0.384	0.563744680851064
47	FAT2	0.407	0.5850625
48	ATM	0.424	0.597061224489796
49	FBXW7	0.375	0.563744680851064
50	DNMT1	0.497	0.647037735849057
51	COL6A3	0.485	0.647037735849057
52	WDFY3	0.539	0.6762
53	DNAH5	0.496	0.647037735849057
54	LRP1B	0.459	0.63342
55	CSMD2	0.516	0.659333333333333
56	SYNE1	0.553	0.681375
57	EPHA3	0.58	0.702105263157895
58	DMD	0.628	0.734440677966102
59	RYR1	0.627	0.734440677966102
60	DCHS2	0.642	0.7383
61	MACF1	0.735	0.805
62	HYDIN	0.685	0.77483606557377
63	PKHD1	0.716	0.796838709677419
64	NALCN	0.769	0.829078125
65	LRP2	0.831	0.882138461538462
66	BRAF	0.933	0.975409090909091
67	DNAH2	0.959	0.987626865671642
68	ZC3H13	0.977	0.99
69	DOCK2	0.99	0.99
