# Supplementary material for: Identification of Constrained Cancer Driver Genes Based on Mutation Timing
Source: PLoS Comput Biol. 2015 Jan 8;11(1):e1004027. doi: 10.1371/journal.pcbi.1004027 (PMC4287396; doi:10.1371/journal.pcbi.1004027)
Supplement: S5 Table — Drivers in breast cancer SNV genes. Driver ranks in breast cancer SNV-affected genes according to mutation timing ranking. (CSV) [file pcbi.1004027.s012.csv]

Rank	Driver gene
1	AKT1
4	BRCA2
5	CBFB
6	CDH1
11	GATA3
15	MED12
19	MYB
24	RUNX1
29	OTOF
31	MAP2K4
32	PIK3R1
33	NRXN2
34	MAP3K1
35	PIK3CA
39	SF3B1
40	FOXA1
49	ARID1A
51	MUC2
53	FAT2
55	MLL3
56	PTPRD
59	AKAP9
62	FLNB
64	RB1
65	PKHD1
66	NCOR2
68	FAT1
69	MTOR
75	BACH2
82	LRBA
87	ATRX
92	KDM6A
94	NCOA3
101	MLL2
119	MLL
130	CUBN
131	DCC
138	DNAH9
142	MUC16
150	BIRC6
152	PMS1
155	ERBB2
157	LRP2
161	ASPM
162	NCOR1
163	PTEN
177	ERBB3
180	NLRP2
194	PREX1
195	OBSCN
205	CSMD3
206	CBLB
208	ATM
210	PEG3
214	NF1
215	BRCA1
217	MACF1
220	DST
237	MUC17
241	SETD2
244	MLLT4
255	MAP2
